# Supplementary material for: An adaptable live-cell imaging protocol to analyze organelle morphology in Saccharomyces cerevisiae
Source: STAR Protoc. 2022 Feb 14;3(1):101124. doi: 10.1016/j.xpro.2022.101124 (PMC8857511; doi:10.1016/j.xpro.2022.101124)
Supplement: Table S1. Excel sheet with values of shape descriptors exported from FIJI, related to step 7e [file mmc1.xlsx]

## Sheet: Circularity Index 
			Circularity Index for Nuclear envelope (as described in Fig7)
		Circularity Index
		WT	ssf1
		0.97	0.43
		0.97	0.73
		0.98	0.69
		0.91	0.76
		0.94	0.86
		0.94	0.76
		0.97	0.87
		0.94	0.93
		0.95	0.85
		0.94	0.89
		0.95	0.8
		0.96	0.65
		0.96	0.9
		0.93	0.77
		0.94	0.88
		0.95	0.91
		0.92	0.8
		0.96	0.88
		0.92	0.86
		0.89	0.65
			0.74
	Minimum	0.89	0.43
	Q1	0.9375	0.74
	Median	0.945	0.8
	Q3	0.96	0.88
	Maximum	0.98	0.93
	t-Test: Two-Sample Assuming Equal Variances
		Variable 1	Variable 2
	Mean	0.9445	0.790952
	Variance	0.000510263	0.013969
	Observations	20	21
	Pooled Variance	0.0074122
	Hypothesized Mean Difference	0
	df	39
	t Stat	5.70824
	P(T<=t) one-tail	6.58337e-07
	t Critical one-tail	1.68488
	P(T<=t) two-tail	1.31667e-06
	t Critical two-tail	2.02269

## Sheet: Plot profile-pER
					Line Profile for Scs2-GFP signal along the peripheral ER (Reference- Fig8C)
													Gray Value
												Distance	WT	∆yop1
												0	0	110.25
												0.868064	60.361	93.149
												1.73613	131.433	98.969
												2.60419	91.947	107.044
												3.47226	94.823	50.276
												4.34032	64.94	145.983
												5.20839	81.27	81.887
												6.07645	48.287	82.815
												6.94452	52.652	38.064
												7.81261	34.282	92.706
												8.68067	30.5	140.637
												9.54874	55.753	123.631
												10.4168	102.029	203.67
												11.2849	43.389	208.562
												12.1529	63.824	146.12
												13.021	8.953	145.49
												13.8891	105.327	101.399
												14.7571	41	54.021

## Sheet: Line profile-ER
		Plot profile' for Scs2-GFP signal for WT and ∆yop1 (Ref Fig8D)
			Gray Value
		Distance	WT	∆yop1
		0	4	4
		0.02999	3.879	4
		0.05997	2	2.528
		0.08996	2	3.033
		0.11995	4.018	4.711
		0.14993	6.502	5.825
		0.17992	5.813	4.187
		0.20991	4.167	6.55
		0.23989	5.875	8.786
		0.26988	9.364	8.284
		0.29987	13.725	6.899
		0.32986	21.751	7.55
		0.35984	26.109	5.144
		0.38983	32.329	5.981
		0.41982	32.418	4.834
		0.4498	29.341	9.963
		0.47979	31.792	13.597
		0.50978	28.039	14.181
		0.53976	29.26	18.981
		0.56975	40.522	28.085
		0.59974	52.264	38.448
		0.62972	57.424	40.89
		0.65971	58.361	51.1
		0.6897	66.109	65.801
		0.71968	72.969	71.751
		0.74967	87.227	82.547
		0.77966	108.007	87.145
		0.80964	110.563	71.61
		0.83963	107.742	52.246
		0.86962	106.402	44.925
		0.89961	115.691	52.519
		0.92959	137.043	65.081
		0.95958	159.75	73.74
		0.98957	152.567	78.133
		1.01955	135.84	81.118
		1.04954	112.782	79.047
		1.07953	106.16	87.277
		1.10951	96.936	120.203
		1.1395	81.751	137.041
		1.16949	81.375	162.26
		1.19947	77.589	190.756
		1.22946	73.688	203.673
		1.25945	68.35	217.947
		1.28943	52.063	234.503
		1.31942	46.674	235.975
		1.34941	37.743	221.41
		1.37939	30.053	198.834
		1.40938	32.438	195.702
		1.43937	41.875	197.288
		1.46936	40.679	196.376
		1.49934	48.18	195.824
		1.52933	39.95	210.235
		1.55932	35.238	203.794
		1.5893	34.166	191.855
		1.61929	31.15	197.133
		1.64928	28.411	197.425
		1.67926	30.771	213.736
		1.70925	29.843	219.904
		1.73924	27.525	226.483
		1.76922	27.85	229.148
		1.79921	22.426	230.584
		1.8292	15.247	236.982
		1.85918	15.925	225.07
		1.88917	22.081	231.249
		1.91916	27	231.465
		1.94914	29.341	223.493
		1.97913	35.796	214.826
		2.00912	40.67	209.677
		2.03911	42.958	216.167
		2.06909	44.714	223.058
		2.09908	38.973	204.71
		2.12907	31.704	178.528
		2.15905	30.781	169.808
		2.18904	38.635	169.34
		2.21903	37.085	175.876
		2.24901	35.545	180.944
		2.279	34.562	186.815
		2.30899	39.634	191.391
		2.33897	61.696	188.421
		2.36896	67.737	189.948
		2.39895	64.708	193.77
		2.42893	50.284	179.558
		2.45892	38.406	175.349
		2.48891	47.484	157.527
		2.51889	63.387	141.107
		2.54888	73.267	136.554
		2.57887	77.645	144.356
		2.60886	75.906	144.463
		2.63884	77.583	133.226
		2.66883	89.143	125.728
		2.69882	115.327	121.347
		2.7288	116.942	115.348
		2.75879	117.509	95.262
		2.78878	117.363	95.974
		2.81876	110.156	104.382
		2.84875	109.399	121.374
		2.87874	96	118.657
		2.90872	80.647	103.919
		2.93871	64.94	100.608
		2.9687	46.531	120.284
		2.99868	33.448	99.501
		3.02867	22.298	97.745
		3.05866	17.25	82.886
		3.08864	12.214	71.61
		3.11863	11.432	61.78
		3.14862	8.057	45.174
		3.17861	4.134	47.941
		3.20859	1.153	61.011
		3.23858	0.602	69.151
		3.26857	0.058	67.55
		3.29855	1.249	53.212
		3.32854	3.612	33.888
		3.35853	5.312	30.523
		3.38851	7.751	42.762
		3.4185	9.229	38.218
		3.44849	8.927	37.272
		3.47847	7.38	39.95
		3.50846	9.625	40.449
		3.53845	11.327	40.61
		3.56843	9.812	41.716
		3.59842	7.719	44.226
		3.62841	4.177	35.48
		3.65839	6.955	31.125
		3.68838	11	32.764
		3.71837	11.618	36.746
		3.74836	11.531	44.141
		3.77834	12.635	37.757
		3.80833	10.331	31.701
		3.83832	9	31.805
		3.8683	9.221	36.739
		3.89829	8.688	47.472
		3.92828	7.883	52.565
		3.95826	8.66	47.965
		3.98825	6.783	48.084
		4.01824	8.154	51.569
		4.04822	8.235	42.039
		4.07821	10.464	42.278
		4.1082	15	45.189
		4.13818	14.071	46.002
		4.16817	9.377	48.011
		4.19816	5.19	54.732
		4.22814	5.106	64.253
		4.25813	9.229	56.221
		4.28812	10.865	49.969
		4.31811	12.625	59.777
		4.34809	8.352	65.193
		4.37808	10.498	69.763
		4.40807	14.066	77.714
		4.43805	19.167	90.619
		4.46804	19.894	101.522
		4.49803	12.287	117.922
		4.52801	11.276	136.881
		4.558	14.609	157.952
		4.58799	10.829	167.17
		4.61797	9.011	171.178
		4.64796	11.851	156.303
		4.67795	17.117	145.671
		4.70793	17.205	121.314
		4.73792	21.135	113.181
		4.76791	33.427	109.325
		4.79789	33.167	93.007
		4.82788	29.048	74.167
		4.85787	25.796	56.729
		4.88786	31.327	60.076
		4.91784	44.569	61.537
		4.94783	56.096	58.209
		4.97782	51.496	54.394
		5.0078	57.32	51.23
		5.03779	59.516	38.334
		5.06778	63.108	57.119
		5.09776	67.489	60.111
		5.12775	71.578	61.138
		5.15774	57.013	64.482
		5.18772	40.744	64.039
		5.21771	31.044	68.496
		5.2477	29.722	76.144
		5.27768	27.146	82.812
		5.30767	16.062	80.654
		5.33766	10.187	86.574
		5.36764	10.887	85.452
		5.39763	14.062	65.681
		5.42762	12.767	55.722
		5.45761	7.013	68.158
		5.48759	5.49	77.776
		5.51758	5.016	74.712
		5.54757	3.448	67.311
		5.57755	1.812	72.305
		5.60754	0.357	65.371
		5.63753	4.793	52.963
		5.66751	7.733	42.19
		5.6975	8.271	55.481
		5.72749	5.965	62.102
		5.75747	7	45.698
